# Supplementary material for: Decoding critical long non-coding RNA in ovarian cancer epithelial-to-mesenchymal transition
Source: Nat Commun. 2017 Nov 17;8:1604. doi: 10.1038/s41467-017-01781-0 (PMC5693921; doi:10.1038/s41467-017-01781-0)
Supplement: Supplementary file 4 — Supplementary Data 1 [file 41467_2017_1781_MOESM4_ESM.xlsx]

## Sheet: Sheet1
Supplementary data file 1. Ovarian cancer subtype information of TCGA patient cohort
Count	Patient ID	Subtype
1	TCGA-24-1555-01	Epithelial
2	TCGA-59-2351-01	Epithelial
3	TCGA-13-0913-01	Epithelial
4	TCGA-13-0885-01	Epithelial
5	TCGA-23-1120-01	Epithelial
6	TCGA-24-1103-01	Epithelial
7	TCGA-23-1030-01	Epithelial
8	TCGA-13-1498-01	Epithelial
9	TCGA-24-1560-01	Epithelial
10	TCGA-57-1583-01	Epithelial
11	TCGA-57-1582-01	Epithelial
12	TCGA-57-1584-01	Epithelial
13	TCGA-09-1665-01	Epithelial
14	TCGA-36-1568-01	Epithelial
15	TCGA-30-1853-01	Epithelial
16	TCGA-24-1553-01	Epithelial
17	TCGA-24-1471-01	Epithelial
18	TCGA-24-1616-01	Epithelial
19	TCGA-24-1549-01	Epithelial
20	TCGA-24-1464-01	Epithelial
21	TCGA-04-1542-01	Epithelial
22	TCGA-24-1474-01	Epithelial
23	TCGA-24-1552-01	Epithelial
24	TCGA-24-1551-01	Epithelial
25	TCGA-24-1604-01	Epithelial
26	TCGA-25-1632-01	Epithelial
27	TCGA-25-1630-01	Epithelial
28	TCGA-36-1571-01	Epithelial
29	TCGA-24-1603-01	Epithelial
30	TCGA-04-1514-01	Epithelial
31	TCGA-24-1470-01	Epithelial
32	TCGA-24-1469-01	Epithelial
33	TCGA-24-1565-01	Epithelial
34	TCGA-09-1661-01	Epithelial
35	TCGA-36-1578-01	Epithelial
36	TCGA-36-1577-01	Epithelial
37	TCGA-09-1662-01	Epithelial
38	TCGA-24-1558-01	Epithelial
39	TCGA-25-1631-01	Epithelial
40	TCGA-25-1627-01	Epithelial
41	TCGA-24-1548-01	Epithelial
42	TCGA-24-1557-01	Epithelial
43	TCGA-09-1666-01	Epithelial
44	TCGA-25-1634-01	Epithelial
45	TCGA-36-1575-01	Epithelial
46	TCGA-24-1556-01	Epithelial
47	TCGA-36-1570-01	Epithelial
48	TCGA-24-1567-01	Epithelial
49	TCGA-09-1669-01	Epithelial
50	TCGA-04-1517-01	Epithelial
51	TCGA-24-1544-01	Epithelial
52	TCGA-09-2044-01	Epithelial
53	TCGA-25-2393-01	Epithelial
54	TCGA-59-2350-01	Epithelial
55	TCGA-09-2045-01	Epithelial
56	TCGA-25-2396-01	Epithelial
57	TCGA-61-2000-01	Epithelial
58	TCGA-24-2038-01	Epithelial
59	TCGA-24-2267-01	Epithelial
60	TCGA-24-2290-01	Epithelial
61	TCGA-13-2060-01	Epithelial
62	TCGA-25-2392-01	Epithelial
63	TCGA-25-2400-01	Epithelial
64	TCGA-25-2391-01	Epithelial
65	TCGA-59-2352-01	Epithelial
66	TCGA-59-2363-01	Epithelial
67	TCGA-24-2281-01	Epithelial
68	TCGA-09-2051-01	Epithelial
69	TCGA-61-1728-01	Epithelial
70	TCGA-09-2053-01	Epithelial
71	TCGA-57-1993-01	Epithelial
72	TCGA-31-1950-01	Epithelial
73	TCGA-61-2110-01	Epithelial
74	TCGA-61-2012-01	Epithelial
75	TCGA-61-1736-01	Epithelial
76	TCGA-61-2109-01	Epithelial
77	TCGA-23-2077-01	Epithelial
78	TCGA-61-2111-01	Epithelial
79	TCGA-61-2016-01	Epithelial
80	TCGA-61-1995-01	Epithelial
81	TCGA-09-2056-01	Epithelial
82	TCGA-61-2088-01	Epithelial
83	TCGA-24-2019-01	Epithelial
84	TCGA-61-2094-01	Epithelial
85	TCGA-61-2104-01	Epithelial
86	TCGA-61-2092-01	Epithelial
87	TCGA-61-2008-01	Epithelial
88	TCGA-10-0927-01	Epithelial
89	TCGA-24-0979-01	Epithelial
90	TCGA-24-1104-01	Epithelial
91	TCGA-10-0928-01	Epithelial
92	TCGA-10-0938-01	Epithelial
93	TCGA-24-0966-01	Epithelial
94	TCGA-13-0899-01	Epithelial
95	TCGA-13-0923-01	Epithelial
96	TCGA-13-0906-01	Epithelial
97	TCGA-13-0883-01	Epithelial
98	TCGA-13-0887-01	Epithelial
99	TCGA-10-0937-01	Epithelial
100	TCGA-10-0934-01	Epithelial
101	TCGA-13-0891-01	Epithelial
102	TCGA-13-0916-01	Epithelial
103	TCGA-13-0920-01	Epithelial
104	TCGA-13-0765-01	Epithelial
105	TCGA-13-0720-01	Epithelial
106	TCGA-10-0931-01	Epithelial
107	TCGA-10-0933-01	Epithelial
108	TCGA-04-1357-01	Epithelial
109	TCGA-04-1362-01	Epithelial
110	TCGA-13-1409-01	Epithelial
111	TCGA-25-1313-01	Epithelial
112	TCGA-04-1348-01	Epithelial
113	TCGA-25-1324-01	Epithelial
114	TCGA-04-1364-01	Epithelial
115	TCGA-25-1319-01	Epithelial
116	TCGA-25-1315-01	Epithelial
117	TCGA-04-1356-01	Epithelial
118	TCGA-23-1021-01	Epithelial
119	TCGA-23-1024-01	Epithelial
120	TCGA-23-1022-01	Epithelial
121	TCGA-23-1032-01	Epithelial
122	TCGA-23-1123-01	Epithelial
123	TCGA-20-0987-01	Epithelial
124	TCGA-04-1347-01	Epithelial
125	TCGA-23-1118-01	Epithelial
126	TCGA-24-1105-01	Epithelial
127	TCGA-24-0982-01	Epithelial
128	TCGA-23-1122-01	Epithelial
129	TCGA-20-0991-01	Epithelial
130	TCGA-23-1028-01	Epithelial
131	TCGA-24-1419-01	Epithelial
132	TCGA-24-1436-01	Epithelial
133	TCGA-24-1423-01	Epithelial
134	TCGA-13-1495-01	Epithelial
135	TCGA-13-1506-01	Epithelial
136	TCGA-13-1488-01	Epithelial
137	TCGA-13-1496-01	Epithelial
138	TCGA-24-1431-01	Epithelial
139	TCGA-13-1492-01	Epithelial
140	TCGA-13-1510-01	Epithelial
141	TCGA-13-1497-01	Epithelial
142	TCGA-13-1489-01	Epithelial
143	TCGA-13-1477-01	Epithelial
144	TCGA-24-1426-01	Epithelial
145	TCGA-04-1365-01	Epithelial
146	TCGA-04-1350-01	Epithelial
147	TCGA-24-1428-01	Epithelial
148	TCGA-24-1416-01	Epithelial
149	TCGA-04-1361-01	Epithelial
150	TCGA-25-1321-01	Epithelial
151	TCGA-13-0905-01	Epithelial
152	TCGA-24-1413-01	Epithelial
153	TCGA-29-1785-01	Epithelial
154	TCGA-29-1703-01	Epithelial
155	TCGA-29-1784-01	Epithelial
156	TCGA-09-1667-01	Epithelial
157	TCGA-04-1519-01	Epithelial
158	TCGA-04-1655-01	Epithelial
159	TCGA-29-1781-01	Epithelial
160	TCGA-29-1763-01	Epithelial
161	TCGA-29-1697-01	Epithelial
162	TCGA-09-1673-01	Epithelial
163	TCGA-57-1586-01	Epithelial
164	TCGA-20-1684-01	Epithelial
165	TCGA-29-1761-01	Epithelial
166	TCGA-29-1688-01	Epithelial
167	TCGA-29-1696-01	Epithelial
168	TCGA-20-1685-01	Epithelial
169	TCGA-30-1714-01	Epithelial
170	TCGA-29-1691-01	Epithelial
171	TCGA-20-1686-01	Epithelial
172	TCGA-24-2026-01	Epithelial
173	TCGA-24-2023-01	Epithelial
174	TCGA-24-2020-01	Epithelial
175	TCGA-29-1699-01	Epithelial
176	TCGA-25-1870-01	Epithelial
177	TCGA-20-1683-01	Epithelial
178	TCGA-24-2027-01	Epithelial
179	TCGA-24-1845-01	Epithelial
180	TCGA-61-1910-01	Epithelial
181	TCGA-04-1651-01	Epithelial
182	TCGA-24-1924-01	Epithelial
183	TCGA-29-1762-01	Epithelial
184	TCGA-09-1674-01	Epithelial
185	TCGA-09-1670-01	Epithelial
186	TCGA-23-1809-01	Epithelial
187	TCGA-23-1114-01	Epithelial
188	TCGA-29-1702-01	Epithelial
189	TCGA-36-1581-01	Epithelial
190	TCGA-04-1536-01	Epithelial
191	TCGA-09-2048-01	Epithelial
192	TCGA-24-2297-01	Epithelial
193	TCGA-61-2098-01	Epithelial
194	TCGA-29-2428-01	Epithelial
195	TCGA-25-2397-01	Epithelial
196	TCGA-29-2425-01	Epithelial
197	TCGA-61-1917-01	Epithelial
198	TCGA-61-1918-01	Epithelial
199	TCGA-61-1741-01	Epithelial
200	TCGA-61-1907-01	Epithelial
201	TCGA-04-1648-01	Epithelial
202	TCGA-57-1994-01	Epithelial
203	TCGA-61-1724-01	Epithelial
204	TCGA-61-1900-01	Epithelial
205	TCGA-61-1743-01	Epithelial
206	TCGA-23-2084-01	Epithelial
207	TCGA-30-1866-01	Epithelial
208	TCGA-61-1914-01	Epithelial
209	TCGA-23-1029-01	Epithelial
210	TCGA-23-1111-01	Epithelial
211	TCGA-25-1871-01	Epithelial
212	TCGA-24-1843-01	Epithelial
213	TCGA-29-1778-01	Epithelial
214	TCGA-61-1738-01	Epithelial
215	TCGA-24-1844-01	Epithelial
216	TCGA-24-2036-01	Epithelial
217	TCGA-29-1774-01	Epithelial
218	TCGA-23-1113-01	Epithelial
219	TCGA-13-0888-01	Epithelial
220	TCGA-13-0797-01	Epithelial
221	TCGA-13-0799-01	Epithelial
222	TCGA-13-0766-01	Epithelial
223	TCGA-10-0936-01	Epithelial
224	TCGA-25-1312-01	Epithelial
225	TCGA-25-1323-01	Epithelial
226	TCGA-23-1119-01	Epithelial
227	TCGA-04-1341-01	Epithelial
228	TCGA-23-1107-01	Epithelial
229	TCGA-24-1467-01	Epithelial
230	TCGA-24-1430-01	Epithelial
231	TCGA-25-1314-01	Epithelial
232	TCGA-24-2280-01	Mesenchymal
233	TCGA-13-1512-01	Mesenchymal
234	TCGA-13-1499-01	Mesenchymal
235	TCGA-24-2293-01	Mesenchymal
236	TCGA-25-2404-01	Mesenchymal
237	TCGA-24-0975-01	Mesenchymal
238	TCGA-13-0886-01	Mesenchymal
239	TCGA-13-0890-01	Mesenchymal
240	TCGA-13-1481-01	Mesenchymal
241	TCGA-24-1463-01	Mesenchymal
242	TCGA-13-0900-01	Mesenchymal
243	TCGA-13-1483-01	Mesenchymal
244	TCGA-25-1623-01	Mesenchymal
245	TCGA-30-1862-01	Mesenchymal
246	TCGA-30-1891-01	Mesenchymal
247	TCGA-04-1530-01	Mesenchymal
248	TCGA-24-1564-01	Mesenchymal
249	TCGA-24-1425-01	Mesenchymal
250	TCGA-36-1569-01	Mesenchymal
251	TCGA-24-1563-01	Mesenchymal
252	TCGA-36-1580-01	Mesenchymal
253	TCGA-25-1635-01	Mesenchymal
254	TCGA-24-1545-01	Mesenchymal
255	TCGA-25-1633-01	Mesenchymal
256	TCGA-25-1626-01	Mesenchymal
257	TCGA-36-1576-01	Mesenchymal
258	TCGA-25-1628-01	Mesenchymal
259	TCGA-25-2401-01	Mesenchymal
260	TCGA-61-2113-01	Mesenchymal
261	TCGA-24-2289-01	Mesenchymal
262	TCGA-25-2398-01	Mesenchymal
263	TCGA-24-2298-01	Mesenchymal
264	TCGA-25-2042-01	Mesenchymal
265	TCGA-59-2354-01	Mesenchymal
266	TCGA-25-2399-01	Mesenchymal
267	TCGA-61-1919-01	Mesenchymal
268	TCGA-31-1959-01	Mesenchymal
269	TCGA-23-2078-01	Mesenchymal
270	TCGA-61-2095-01	Mesenchymal
271	TCGA-61-1998-01	Mesenchymal
272	TCGA-24-2035-01	Mesenchymal
273	TCGA-61-2102-01	Mesenchymal
274	TCGA-61-2009-01	Mesenchymal
275	TCGA-04-1332-01	Mesenchymal
276	TCGA-13-0919-01	Mesenchymal
277	TCGA-13-0911-01	Mesenchymal
278	TCGA-25-1320-01	Mesenchymal
279	TCGA-13-1408-01	Mesenchymal
280	TCGA-13-1405-01	Mesenchymal
281	TCGA-13-1411-01	Mesenchymal
282	TCGA-04-1337-01	Mesenchymal
283	TCGA-24-0970-01	Mesenchymal
284	TCGA-04-1343-01	Mesenchymal
285	TCGA-13-1505-01	Mesenchymal
286	TCGA-13-1509-01	Mesenchymal
287	TCGA-24-1434-01	Mesenchymal
288	TCGA-13-1501-01	Mesenchymal
289	TCGA-24-1418-01	Mesenchymal
290	TCGA-24-1427-01	Mesenchymal
291	TCGA-13-1487-01	Mesenchymal
292	TCGA-24-1422-01	Mesenchymal
293	TCGA-25-1328-01	Mesenchymal
294	TCGA-25-1329-01	Mesenchymal
295	TCGA-25-1326-01	Mesenchymal
296	TCGA-30-1718-01	Mesenchymal
297	TCGA-29-1698-01	Mesenchymal
298	TCGA-29-1770-01	Mesenchymal
299	TCGA-29-1695-01	Mesenchymal
300	TCGA-29-1693-01	Mesenchymal
301	TCGA-29-1705-01	Mesenchymal
302	TCGA-20-1682-01	Mesenchymal
303	TCGA-29-1690-01	Mesenchymal
304	TCGA-29-1766-01	Mesenchymal
305	TCGA-24-1928-01	Mesenchymal
306	TCGA-29-1768-01	Mesenchymal
307	TCGA-24-1546-01	Mesenchymal
308	TCGA-24-1550-01	Mesenchymal
309	TCGA-57-1585-01	Mesenchymal
310	TCGA-30-1892-01	Mesenchymal
311	TCGA-24-1849-01	Mesenchymal
312	TCGA-31-1946-01	Mesenchymal
313	TCGA-29-1777-01	Mesenchymal
314	TCGA-61-1737-01	Mesenchymal
315	TCGA-31-1951-01	Mesenchymal
316	TCGA-30-1861-01	Mesenchymal
317	TCGA-61-1733-01	Mesenchymal
318	TCGA-24-2033-01	Mesenchymal
319	TCGA-13-0908-01	Mesenchymal
320	TCGA-13-1485-01	Mesenchymal
