# Supplementary material for: Decoding critical long non-coding RNA in ovarian cancer epithelial-to-mesenchymal transition
Source: Nat Commun. 2017 Nov 17;8:1604. doi: 10.1038/s41467-017-01781-0 (PMC5693921; doi:10.1038/s41467-017-01781-0)
Supplement: Supplementary file 5 — Supplementary Data 2 [file 41467_2017_1781_MOESM5_ESM.xlsx]

## Sheet: Sheet1
Supplementary data file 2. Ovarian cancer subtype information of GSE9891 patient cohort
Count	Patient ID	subtype
1	GSM249850	Epithelial
2	GSM249874	Epithelial
3	GSM249792	Epithelial
4	GSM249889	Epithelial
5	GSM249794	Epithelial
6	GSM249981	Epithelial
7	GSM249954	Epithelial
8	GSM249967	Epithelial
9	GSM249811	Epithelial
10	GSM249934	Epithelial
11	GSM249987	Epithelial
12	GSM249841	Epithelial
13	GSM249999	Epithelial
14	GSM249802	Epithelial
15	GSM249798	Epithelial
16	GSM249832	Epithelial
17	GSM249819	Epithelial
18	GSM249897	Epithelial
19	GSM249899	Epithelial
20	GSM249918	Epithelial
21	GSM249898	Epithelial
22	GSM249826	Epithelial
23	GSM249912	Epithelial
24	GSM249804	Epithelial
25	GSM249906	Epithelial
26	GSM249961	Epithelial
27	GSM249880	Epithelial
28	GSM249842	Epithelial
29	GSM249784	Epithelial
30	GSM249980	Epithelial
31	GSM249941	Epithelial
32	GSM249756	Epithelial
33	GSM249959	Epithelial
34	GSM249962	Epithelial
35	GSM249861	Epithelial
36	GSM249891	Epithelial
37	GSM249847	Epithelial
38	GSM249807	Epithelial
39	GSM249881	Epithelial
40	GSM249763	Epithelial
41	GSM249904	Epithelial
42	GSM249940	Epithelial
43	GSM249799	Epithelial
44	GSM249824	Epithelial
45	GSM249944	Epithelial
46	GSM249883	Epithelial
47	GSM249778	Epithelial
48	GSM249942	Epithelial
49	GSM249894	Epithelial
50	GSM249801	Epithelial
51	GSM249812	Epithelial
52	GSM249971	Epithelial
53	GSM249943	Epithelial
54	GSM249933	Epithelial
55	GSM249994	Epithelial
56	GSM249808	Epithelial
57	GSM249788	Epithelial
58	GSM249783	Epithelial
59	GSM249928	Epithelial
60	GSM249949	Epithelial
61	GSM249993	Epithelial
62	GSM249793	Epithelial
63	GSM249938	Epithelial
64	GSM249744	Epithelial
65	GSM249920	Epithelial
66	GSM249822	Epithelial
67	GSM249734	Epithelial
68	GSM249916	Epithelial
69	GSM249960	Epithelial
70	GSM249837	Epithelial
71	GSM249932	Epithelial
72	GSM249866	Epithelial
73	GSM249770	Epithelial
74	GSM249851	Epithelial
75	GSM249789	Epithelial
76	GSM249766	Epithelial
77	GSM249926	Epithelial
78	GSM249776	Epithelial
79	GSM249887	Epithelial
80	GSM249767	Epithelial
81	GSM249786	Epithelial
82	GSM249905	Epithelial
83	GSM249839	Epithelial
84	GSM249857	Epithelial
85	GSM249833	Epithelial
86	GSM249929	Epithelial
87	GSM249972	Epithelial
88	GSM249828	Epithelial
89	GSM249976	Epithelial
90	GSM249827	Epithelial
91	GSM249746	Epithelial
92	GSM249820	Epithelial
93	GSM249937	Epithelial
94	GSM249749	Epithelial
95	GSM249991	Epithelial
96	GSM249969	Epithelial
97	GSM249900	Epithelial
98	GSM249769	Epithelial
99	GSM249958	Epithelial
100	GSM249760	Epithelial
101	GSM249968	Epithelial
102	GSM249774	Epithelial
103	GSM249919	Epithelial
104	GSM249877	Epithelial
105	GSM249844	Epithelial
106	GSM249738	Epithelial
107	GSM249775	Epithelial
108	GSM249830	Epithelial
109	GSM249963	Epithelial
110	GSM249975	Epithelial
111	GSM249785	Epithelial
112	GSM249939	Epithelial
113	GSM249875	Epithelial
114	GSM249765	Epithelial
115	GSM249936	Epithelial
116	GSM249855	Epithelial
117	GSM249921	Epithelial
118	GSM249996	Epithelial
119	GSM249983	Epithelial
120	GSM249913	Epithelial
121	GSM249732	Epithelial
122	GSM249973	Epithelial
123	GSM249902	Epithelial
124	GSM249800	Epithelial
125	GSM249930	Epithelial
126	GSM249953	Epithelial
127	GSM249777	Epithelial
128	GSM249965	Epithelial
129	GSM249796	Epithelial
130	GSM249758	Epithelial
131	GSM249736	Epithelial
132	GSM249754	Epithelial
133	GSM249781	Epithelial
134	GSM249986	Epithelial
135	GSM249864	Epithelial
136	GSM249884	Epithelial
137	GSM249865	Mesenchymal
138	GSM249817	Mesenchymal
139	GSM249915	Mesenchymal
140	GSM249860	Mesenchymal
141	GSM249927	Mesenchymal
142	GSM249810	Mesenchymal
143	GSM249823	Mesenchymal
144	GSM249885	Mesenchymal
145	GSM249742	Mesenchymal
146	GSM249762	Mesenchymal
147	GSM249735	Mesenchymal
148	GSM249989	Mesenchymal
149	GSM249890	Mesenchymal
150	GSM249840	Mesenchymal
151	GSM249849	Mesenchymal
152	GSM249780	Mesenchymal
153	GSM249815	Mesenchymal
154	GSM249992	Mesenchymal
155	GSM249951	Mesenchymal
156	GSM249846	Mesenchymal
157	GSM249816	Mesenchymal
158	GSM249821	Mesenchymal
159	GSM249803	Mesenchymal
160	GSM249947	Mesenchymal
161	GSM249834	Mesenchymal
162	GSM249931	Mesenchymal
163	GSM249984	Mesenchymal
164	GSM249797	Mesenchymal
165	GSM249848	Mesenchymal
166	GSM249859	Mesenchymal
167	GSM249873	Mesenchymal
168	GSM249895	Mesenchymal
169	GSM249768	Mesenchymal
170	GSM249970	Mesenchymal
171	GSM249838	Mesenchymal
172	GSM249988	Mesenchymal
173	GSM249888	Mesenchymal
174	GSM249982	Mesenchymal
175	GSM249872	Mesenchymal
176	GSM249957	Mesenchymal
177	GSM249896	Mesenchymal
178	GSM249990	Mesenchymal
179	GSM249903	Mesenchymal
180	GSM249745	Mesenchymal
181	GSM249907	Mesenchymal
182	GSM249741	Mesenchymal
183	GSM249795	Mesenchymal
184	GSM249836	Mesenchymal
185	GSM250000	Mesenchymal
186	GSM249863	Mesenchymal
187	GSM249935	Mesenchymal
188	GSM249950	Mesenchymal
189	GSM249845	Mesenchymal
190	GSM249771	Mesenchymal
191	GSM249956	Mesenchymal
192	GSM249843	Mesenchymal
193	GSM249813	Mesenchymal
194	GSM249925	Mesenchymal
195	GSM249917	Mesenchymal
196	GSM249829	Mesenchymal
197	GSM249867	Mesenchymal
198	GSM249911	Mesenchymal
199	GSM249755	Mesenchymal
200	GSM249740	Mesenchymal
201	GSM249914	Mesenchymal
202	GSM249739	Mesenchymal
203	GSM249831	Mesenchymal
204	GSM250001	Mesenchymal
205	GSM249871	Mesenchymal
206	GSM249809	Mesenchymal
207	GSM249854	Mesenchymal
208	GSM249945	Mesenchymal
209	GSM249814	Mesenchymal
210	GSM249964	Mesenchymal
211	GSM249752	Mesenchymal
212	GSM249764	Mesenchymal
213	GSM249862	Mesenchymal
214	GSM249759	Mesenchymal
215	GSM249818	Mesenchymal
216	GSM249879	Mesenchymal
217	GSM249806	Mesenchymal
218	GSM249748	Mesenchymal
219	GSM249825	Mesenchymal
220	GSM249782	Mesenchymal
221	GSM249923	Mesenchymal
222	GSM249852	Mesenchymal
223	GSM249747	Mesenchymal
224	GSM249773	Mesenchymal
225	GSM249751	Mesenchymal
226	GSM249997	Mesenchymal
227	GSM249979	Mesenchymal
228	GSM249743	Mesenchymal
229	GSM249750	Mesenchymal
230	GSM249876	Mesenchymal
231	GSM249858	Mesenchymal
232	GSM249835	Mesenchymal
233	GSM249805	Mesenchymal
